# Supplementary material for: The fungal α-aminoadipate pathway for lysine biosynthesis requires two enzymes of the aconitase family for the isomerization of homocitrate to homoisocitrate
Source: Mol Microbiol. 2012 Nov 6;86(6):1508–30. doi: 10.1111/mmi.12076 (PMC3556520; doi:10.1111/mmi.12076)
Supplement: Supplementary file 3 [file mmi0086-1508-SD3.txt]

Supporting information
 
The fungal -aminoadipate pathwayfor lysine biosynthesis requirestwo
enzymes of the aconitase family for the isomerisation ofhomocitrate to 
homoisocitrate
 
Felicitas Fazius1, Ekaterina Shelest2, Peter Gebhardt1,3and Matthias Brock1#
 
1Microbial Biochemistryand Physiology, Leibniz InstituteforNatural Product Researchand 
Infection Biology,Hans-Knoell-Institute, Beutenbergstr. 11a, 07745 Jena, Germany
 
2Systems Biology/Bioinformatics, Leibniz InstituteforNatural Product Researchand 
Infection Biology,Hans-Knoell-Institute, Beutenbergstr. 11a, 07745 Jena, Germany
 
3Cell and Molecular Biology,Leibniz Institutefor Natural Product Research and Infection 
Biology, Hans-Knoell-Institute, Beutenbergstr. 11a, 07745 Jena, Germany
 
#Corresponding author 
Matthias Brock 
Microbial Biochemistryand Physiology
Leibniz Institute for Natural Product Research and Infection Biology
Hans-Knoell-Institute
Beutenbergstr. 11a 
07745 Jena, Germany
 
Tel.: ++49(0)3641 – 532 1710 
E-mail: Matthias.brock@hki-jena.de 
 
FigureS1: SDS-PAGE analysis ofpurifiedaconitases, homoaconitases and homoisocitrate 
dehydrogenase. 
 
FigureS2: Growth analysis ofA. fumigatus and S. cerevisiaehomoisocitrate dehydrogenase 
mutants 
 
FigureS3: Growth analysis ofS. cerevisiaeaconitasemutants and complementedstrains on 
solid media in the presence and absence of lysine and glutamate. 
 
Table S1: Half time ofinactivation ofiron-sulphur cluster containingaconitases and 
homoaconitases. 
 
Table S2: A. fumigatus and S. cerevisiaestrains used in this study. 
 
Table S3: Oligonucleotides used in this study. 
 
Table S4: Accession numbers of protein sequences used for phylogenenticanalysis. 
 
Detailed description of cloningprocedures and strain constructions 
 
Supplementaryreferences 
  
Figure S1: SDS-PAGE analysis of purified aconitases, homoaconitases and 
homoisocitratedehydrogenase.
 
 
 
 
 
 
   
 
 
  
 
 
 
 
 
 
 Figure S2 
 
 
  
 
Fig. S2: Growth phenotypes of A. fumigatus and S. cerevisiaehomoisocitrate 
dehydrogenasemutants in thepresence and absenceof lysine. A: A. fumigatuswild type 
(WT), homoisocitrate dehydrogenase deletion mutant (lysB) and homocitrate synthase 
deletion mutant (hcsA) were grown for four days on glucose containingmedium with 
(G50/Lys)and without (G50) lysine addition. All strains show the same growth morphology
in the presenceof lysine. In the absence of lysinewild-type growth is unaffected, whereas a 
homocitrate synthase mutant is unable to grow. Growth of the homoisocitrate dehydrogenase 
mutants is stronglyretarded, butafter prolonged incubation a small colonyis formed pointing 
to theexistenceofanotherenzyme that can partiallytakeover thefunction ofLysB. B: 
Complementation ofaS. cerevisiaehomoisocitrate dehydrogenase (lys12)mutant with theA. 
fumigatus lysBgene. S. cerevisiaewild type (WT), lys12deletion mutant (lys12), a lys12
mutant carryingtheA. fumigatus lysBgene under control of the galactose inducible GAL1 
promoter on the pYES plasmid (comp AflysB) and a lys12mutant complementedwith the
LYS12 gene (comp LYS12)weresequentiallydiluted and spotted on various agarplates. All 
strains grow at similar rates on YPD medium or minimal medium supplemented with lysine. 
In the absence oflysine the A. fumigatus lysBgenecomplements thelys12phenotype when 
galactose is used for induction of the GAL1 promoter. 
 
 
 
 
 
 
 
 
 
 
 
 Figure S3 
 
 
 
 
Fig. S3: Growth analysis of S. cerevisiaeaconitase mutants and complemented strains on
solid media in the presence and absence of lysine and glutamate. This figure is 
supplementaryto Fig. 4 from the main manuscript and depicts all S. cerevisiaeaconitase 
mutant and complementedstrains constructed and testedin this study.WT =wild type; aco1 
= aco1 deletion mutant; aco2= aco2 deletion mutant; aco1/aco2=mutant deleted in the 
aco1 and aco2gene; cACO1and cACO2 =complementation ofaco1/aco2 with S. 
cerevisiae ACO1 and ACO2, respectively; pACO1AfacoA and pACO1AfacoB = 
complementation ofaco1/aco2 with A. fumigatus acoAand acoB under the control of the 
S. cerevisiae ACO1promoter; pACO2AfacoA and pACO2AfacoB=complementation of
aco1/aco2 with A. fumigatus acoAand acoB under the control of the S. cerevisiae ACO2 
promoter; pACO1AnacoA and pACO1AnacoB= complementation ofaco1/aco2 with A. 
nidulans acoAand acoB under the control of the S. cerevisiae ACO1promoter. The following 
media wereused: YPD medium; glucose medium supplemented with lysine and glutamate 
(+Lys +Glu); glucose medium without lysinebut with glutamate (-Lys); glucose medium
without glutamate but with lysine (-Glu); glucose medium without lysine and without 
glutamate (-Lys -Glu). Growth phenotypes are identical to those inliquidmedia shown in Fig. 
4. In addition, complementation under control of the ACO2 promoteris less well pronounced 
than under control of the ACO1 promoter, which is in agreement with lower geneexpression 
of ACO2 asdepictedin Fig.5 in themain manuscript. Additionally,aconitaseA, but not 
aconitase Bfrom A. nidulanspartiallycomplements amino acid auxotrophies of the
aco1/aco2mutant, although complementation is less well pronounced than with A.
fumigatus acoA. 
  
 
TableS1:Halftimeof inactivation of iron-sulphurclustercontainingaconitasesand
homoaconitases. ScAco1P = S. cerevisiaeaconitase Aco1p; ScAco2p = S. cerevisiae 
aconitase Aco2p; AfAcoA= A. fumigatus aconitase AcoA; AnAcoA = A. nidulans aconitase
AcoA; TtAcoA= T. thermophilus aconitase (aconitatehydratase)AcoA; ScLys4 = S. 
cerevisiaehomoaconitase Lys4p; LysF= A. fumigatus homoaconitase LysF. All enzymes 
were purified and reactivated and aliquots shock-frozen in liquidnitrogen. Samples were
thawedand incubated on ice.At distinct timepoints samples wereremoved and activitywas 
tested in standard assays with either aconitateor homoaconitateas substrate. Each 
determination was repeatedthreetimes. Datashowthemeanvaluewith standarddeviation.
 
 
 
 
 
 
 
 
 
 
 
 
 
 
 
 
 
 
 
 
 
 
 
 
 
 
 
 
 
 
 
 
 
 
 
 
 
 
 
 
Enzyme Halftimeofinactivation [min]
ScAco1p 8.31 ± 0.27 
ScAco2p 8.925 ± 2.37 
AfAcoA 24.22 ± 0.7 
AnAcoA 17.18 ± 2.19 
TtAcoA 126.8 ± 31.7 
ScLys4p 9.45 ± 1.06 
LysF 16.2 ± 1.8  
TableS2:A. fumigatus and S. cerevisiaestrains used in this study.
 
 
 
Name relevant genotype origin 
Aspergillus fumigatus
CBS 144.89 wild type Centraalbureau voor Schimmelcultures, NL
akuBKu80 akuB::pyrG (da Silva Ferreira et al., 2006) 
lysB hph akuB::pyrG; lysB::hph this work
hcsA hphakuB::pyrG; hcsA::hph (Schöbel et al., 2010) 
acoB hphakuB::pyrG; acoB::hph this work
PxylP:acoA ptrA ptrA, PacoA::PxylP this work
Saccharomyces cerevisiae
CLIB 334 wild type 
Centre International de 
Ressources Microbiennes, 
France 
Y00000 
(BY4741) 
MAT a; his31; leu20; met150; 
ura30 
Euroscarf, Frankfurt, 
Germany
(Brachmannet al., 1998) 
Y05212 
(aco1) 
BY4741; MAT a; his31;leu20; 
met150; ura30; YLR304c::kanMX4 
Euroscarf, Frankfurt, 
Germany
Y07022 
(aco2) 
BY4741; MAT a; his31;leu20; 
met150; ura30; YJL200c::kanMX4 
Euroscarf, Frankfurt, 
Germany
Y01485 
(lys12) 
BY4741; MAT a; his31;leu20; 
met150; ura30; YIL094c::kanMX4 
Euroscarf, Frankfurt, 
Germany
Y01485  
comp LYS12
BY4741; MAT a; his31;leu20; 
met150; ura30; YIL094c::kanMX4; 
pYES2 pGAL1:LYS12, URA3 
this work
Y01485  
comp AflysB 
BY4741; MAT a; his31;leu20; 
met150; ura30; YIL094c::kanMX4; 
pYES2 pGAL1:AflysB,URA3 
this work
Y05212 aco2 
(aco1/aco2) 
BY4741; MAT a; his31;leu20; 
met150; ura30; YLR304c::kanMX4; 
YJL200c::URA3 
this work
cACO1 
BY4741; MAT a; his31;leu20; 
met150; ura30; YJL200c::URA3; 
kanMX4::YIL094c 
this work
cACO2 
BY4741; MAT a; his31;leu20; 
met150; ura30; YLR304c::kanMX4; 
YJL200c::URA3::YJL200c 
this workpACO1:AfacoA
pYES_HIS3 
BY4741; MAT a; his31;leu20; 
met150; ura30;YLR304c::kanMX4; 
YJL200c::URA3; 
pYES pACO1:AfacoA, HIS3 
this work
pACO1:AfacoB 
pYES_HIS3 
BY4741; MAT a; his31;leu20; 
met150; ura30;YLR304c::kanMX4; 
YJL200c::URA3; 
pYES pACO1:AfacoB, HIS3 
this work
pACO2 AfacoA 
pYES_HIS3 
BY4741; MAT a; his31;leu20; 
met150; ura30;YLR304c::kanMX4; 
YJL200c:: URA3; 
pYES pACO2:AfacoA, HIS3 
this work
pACO2 AfacoB 
pYES_HIS3 
BY4741; MAT a; his31; leu20; 
met150; ura30;YLR304c::kanMX4; 
YJL200c::URA3; 
pYES pACO2:AfacoB, HIS3 
this work
pACO1 AnacoA 
pYES_HIS3 
BY4741; MAT a; his31;leu20; 
met150; ura30;YLR304c::kanMX4; 
YJL200c:: URA3; 
pYES pACO1:AnacoA, HIS3 
this work
pACO1 AnacoB 
pYES_HIS3 
BY4741; MAT a; his31;leu20; 
met150; ura30;YLR304c::kanMX4; 
YJL200c::URA3; 
pYES pACO1:AnacoB, HIS3 
this work
 
 
 
 
 
 
 
 
 
 
 
 
 
 
 
 
 
 
 
 
 TableS3:Oligonucleotidesused in this study. Names of oligonucleotides indicate the target geneand restrictions sites (where applicable). 
Restriction ormutation sites in sequences are shown in bold letters. 
 
Number Name Sequence (5´-3´) Description
Recombinantoverproduction of enzymes
P1 Aco1_Bam_f GGA TCC AGA GAT TCA AAA GTC AAC C recombinant overproductionof S. cerevisiaeAco1p
P2 Aco1_Not_r GCG GCC GCT TAT TTCTTCTCATCGGCC recombinant overproductionof S. cerevisiaeAco1p
P3 Aco2_Bgl_f AGA TCT CCC TCT GTA TCT AAA AAT TTT C recombinant overproductionof S. cerevisiaeAco2p
P4 Aco2_Not_r GCG GCC GCT TAT TCGTTT CTT CGT ATATTAC recombinant overproductionof S. cerevisiaeAco2p
P5 AfAcoA-Bam-f2 GGA TCC CTC GAC AAG AAG GTC GAG ATG recombinant overproductionof A.fumigatusAcoA
P6 NotAcoAAf_downGCG GCC GCC TAT TTG GCA CCG GAC TTG C recombinant overproductionof A.fumigatusAcoA
P7 Bam_AfAcoB_f GGA TCC TAC GCC CAT TTG GAC AAT GC recombinant overproductionof A.fumigatusAcoB
P8 Not_AfAcoB_r GCG GCC GCT CAC TGG TGT GCC CGC TTG recombinant overproductionof A.fumigatusAcoB
P9 AcoAAnBam_for GGA TCC ACC GTT GCC GAC CTC G recombinant overproductionof A. nidulans AcoA
P10 AnAcoANot_rev2GCG GCC GCGTTT AGT TGCCAGACT TGCG recombinant overproductionof A. nidulans AcoA
P11 Bam_AnAcoB_f GGA TCC TACTCT CAT CTT GACAAT GC recombinant overproductionof A. nidulans AcoB
P12 Not_AnAcoB_r GCG GCC GCC TAC CTC TTG GAA AGC ACG recombinant overproductionof A. nidulans AcoB
P13 Bgl_TTherAco_f AGA TCT ATG AAG AAC AGC TTC C recombinant overproductionof T. thermophilus AcoA P14 Not_TTherAco_r GCG GCC GCT TACTCCGTGGCCTTG recombinant overproductionof T. thermophilus AcoA 
P15 Lys4_Bam_f GGA TCC AAA GGT CAG AAC CTA ACT G recombinant overproductionof S. cerevisiaeLys4p 
P16 Lys4_Not_r GCG GCC GCT TAT AGT TGG GAT TTG ACC recombinant overproductionof S. cerevisiaeLys4p 
P17 Bam_HicDHsc_f GGA TCC ATG TTT AGA TCT GTT GCT ACT AG recombinant overproductionof S. cerevisiaeLys12p 
P18 Not_HicDHsc_r GCG GCC GCC TAT AAT CTC GAC AAA AC recombinant overproductionof S. cerevisiaeLys12p 
P19 LysF_Bam_w/o1int_fGGA TCC GAG GCA TCA TCC TCC ACG AC recombinant overproductionof A.fumigatusLysF 
P20 LysFHind_cDNA_reAAG CTTTCAAGCATT TCT AAT CTCC recombinant overproductionof A.fumigatusLysF 
Deletion of A.fumigatus Homoisocitrate Dehydrogenase lysB
P21 HindHicDHDelUpF AAG CTTGAG CAC TAC TTG TTA GTG TC A.fumigatushcdAdeletion
P22 NotHicDHDelUpR CAG CCT CCA TCA TGC GGC CGC TGT GAG CTT CGG GTG TTG TG A.fumigatushcdAdeletion
P23 HindHicDHDelDoR AAG CTTACG ATC AGG AAA CAA GGC TAC A.fumigatushcdAdeletion
P24 NotHicDHDelDoF GAA GCT CAC AGC GGC CGC ATG ATG GAG GCT GCG ATG G A.fumigatushcdAdeletion
Deletion of A.fumigatus Aconitase B acoB
P25 AcoA2DelNotUp_r GTA TCG ATA GCG GCC GCT TGA CGG CCT GTG GAA G A.fumigatusacoBdeletion
P26 AcoA2DelBamUp_f GGA TCC AGC GTG TAA GGA TTT AAG CAC A.fumigatusacoBdeletion
P27 AcoA2DelNotDo_fCGT CAA GCG GCC GCT ATC GAT ACC GGG TGA C A.fumigatusacoBdeletion
P28 AcoA2DelBamDo_r GGA TCC GTG CTC AGC CAG ATG GAC A.fumigatusacoBdeletionComplementationof a S.cerevisiaelys12mutant
P29 MitoLys12_whole
GGG AAT ATT AAG CTT GGT ACC GAG CTC ATG TTT AGA TCT GTT GCT 
ACT AGA TTA TCT GCCTGC CGT GGG TTA GCA TCT AAC GCT GCT CGC 
AAA GGA TCC GCT GCT AGG ACT CTT CGC
complementation with A. 
fumigatus hcdA
P30 MitoLysF_HicDH_rCTA ATT ACA TGA TGC GGC CCT CTA GAT GCA TGC TCG AGC GGC CGC TTA CAG TCT CTT GAGCAC ATC 
complementation with A. 
fumigatus hcdA
P31 ScHicDHBam_forGGA TCC ATG TTT AGA TCT GTT GCT ACT AG complementation with S. cerevisiaeLYS12
P32 ScHicDGNot_rev GCG GCC GCC TAT AAT CTC GAC AAA ACG TCG TC complementation with S. cerevisiaeLYS12
Generation of a S. cerevisiae aco1/aco2double deletion mutant
P33 Del-ScAco2_f GAC TTT CTT TAA ACA TAA AAC TCT AAG AGC AAT AAG CAA GAG ATT CGA TGT CGA AAG CTA CAT ATA AGG
deletion of ACO2 in Y05212 
strain
P34 Del-ScAco2_r GAC TAT TAA ATC GGA CTC TTA ATT TTT AGC TAA TAT CTC TTC AGA ATT TAG TTT TGC TGG CCG CAT C 
deletion of ACO2 in Y05212 
strain
P35 Aco2-probe-f GAC ATA TCT AAA GGA TTG CAC southern blot probe S.cerevisiae ACO2 gene 
P36 Aco2-probe-r CTC TTG CTT ATT GCT CTT AGA G southern blot probe S.cerevisiae ACO2 gene 
Generation of the 2 µm plasmid pYES_HIS3
P37 His3-pYes-f GTA TTC TTA ACC CAA CTG CAC AGA ACA AAA ACC TGC AGG AAA CGA AGA TAA ATC ATG ACA GAG CAG AAA GCC 
HIS3-marker in pYES 
complementation vector
P38 His3-pYes-pro-r GCT CTA ATT TGT GAGTTT AGT ATA CAT GCA TTT ACT TAT AAT ACA GTT TTC TAC ATA AGAACA CCT TTG G
HIS3-marker in pYES 
complementation vector
Complementationof the S.cerevisiae aco1/aco2double deletion mutant withAspergillusaconitase genes 
P39 comp_AcoA_f 
GGA TCC ATG CTG TCT GCA CGT TCT GCC ATC AAG AGA CCC ATT GTT 
CGT GGT CTT GCG ACA GTC TCC AAC TTG ACT CTC GAC AAG AAG GTC 
GAG 
amplification of A. fumigatus 
acoA
P40 comp_AcoA_r GCG GCC GCC TAT TTG GCA CCG GAC TTG amplification of A. fumigatus acoAP41 comp_AcoB_f 
GGA TCC ATG CTG TCT GCA CGT TCT GCC ATC AAG AGA CCC ATT GTT 
CGT GGT CTT GCG ACA GTC TCC AAC TTG ACT TAC GCC CAT TTG GAC 
AAT GC 
amplification of A. fumigatus 
acoB
P42 comp_AcoB_r GCG GCC GCT CAC TGG TGT GCC CGC TTG amplification of A. fumigatus acoB
P43 Seq_pYES_f CTA GCA GCT GTA ATA CGA CTC sequencingof acoA/acoBintegration inpYES
P44 Seq_pYES_r CTC TAG ATG CAT GCT CGA G sequencingof acoA/acoBintegration inpYES
P45 pAco1_r GTC AAG TTG GAG ACT GTC G amplification S. cerevisiae ACO1 promoter
P46 pAco1_f GTA ACC ACC ACA CCC GCC GCG CTT AAT GGG GCG CTA CAG GGC GCG TGG GGA TGA TCC ACT AGT CTA TGT TAG GAA GCG GTC TC
amplification S. cerevisiae ACO1 
promoter
P47 cAcoA_aco2_f GCT ACA GGG CGC GTG GGG ATG ATC CAC TAG TCA TAT GTT TCG TTC CTATTACACCAT ATGTTT CGT TCCTATTACAC
amplification S. cerevisiae ACO2 
promoter
P48 cAcoA_aco2_r GTT GAT GTA GTT ACCCTT CTC AGT GTT GGC CAT CTC GAC CTT CTT GTC GAG GAA CAT ATT GGC ATG TGT TG
amplification S. cerevisiae ACO2 
promoter with AfacoAsite
P49 AfAcoApAco2_f GTT TTA TAT AAA GAG GCA TTT GGC AAC ACA TGC CAA TAT GTT CCT CGA CAA GAA GGT CGA GAT GGC CAA C 
amplification of A. fumigatus 
acoAwith pACO2 
complementingsites
P50 AfAcoApAco2_r CAT AAC TAA TTA CAT GAT GCG GCC CTC TAG ATG CAT GCT CGA GCG GCC GCC TAT TTG GCA CCG GAC TTGC
amplification of A. fumigatus 
acoAwith pYEScomplementing
sites
P51 cAcoB_aco2_r CAT TGT TAG TGC CCGTCA ACA GGG ACT CCT CCG CAT TGT CCA AAT GGG CGT AGA ACA TAT TGG CAT GTG TTG
amplification S.cerevisiae Aco2
promoter with AfacoBsite
P52 AfAcoBpAco2_f GTT TTA TAT AAA GAG GCA TTT GGC AAC ACA TGC CAA TAT GTT CTA CGC CCA TTT GGA CAA TGC GGA G 
amplification of A. fumigatus 
acoBwith paco2complementing 
sites
P53 AfAcoBpAco2_r CAT AAC TAA TTA CAT GAT GCG GCC CTC TAG ATG CAT GCT CGA GCG GCC GCT CAC TGG TGT GCC CGC TTGG
amplification of A. fumigatus 
acoBwith pYEScomplementing
sites
P54 AnAcopAco1_f CGC GCT TAA TGG GGC GCT ACA GGG CGC GTG GGG ATG ATC CAC TAG TCT ATG TTA GGAAGC GGT CTC
amplification S.cerevisiae Aco1
promoter
P55 AnAcoApAco1_r CTT TTC GAG ATT GCACAT CTC GAC CTT CTT GTC GAG GTC GGC AAC GGT GGC CAT AGT CAA GTT GGA GAC TGT C 
amplification S.cerevisiae Aco1
promoter with AnacoA siteP56 AnAcoBpAco1_r CAT TGT TCG TAC CAGTCA AAA GTG ACT CCT CCG CAT TGT CAA GAT GAG AGT AAG TCA AGT TGG AGA CTG TC
amplification S.cerevisiae Aco1
promoter with AnacoB site
P57 pAco1_AnAcoA_fCTG CCA TCA AGA GAC CCA TTG TTC GTG GTC TTG CGA CAG TCT CCA ACT TGA CTA TGG CCA CCG TTGCCG AC
amplification of A. nidulans acoA
with paco1 complementingsites
P58 pAco1_AnAcoA_rCAT AAC TAA TTA CAT GAT GCG GCC CTC TAG ATG CAT GCT CGA GCG GCC GCT TAG TTG CCA GAC TTG CGG 
amplification of A. nidulans acoA
with pYEScomplementingsites
P59 pAco1_AnAcoB_fCCA TCA AGA GAC CCA TTG TTC GTG GTC TTG CGA CAG TCT CCA ACT TGA CTT ACT CTC ATC TTG ACA ATG CG
amplification of A. nidulans acoB
with paco1 complementingsites
P60 pAco1_anacoB_r CAT AAC TAA TTA CAT GAT GCG GCC CTC TAG ATG CAT GCT CGA GCG GCC GCC TAC CTC TTG GAA AGC ACG 
amplification of A. nidulans acoB
with pYEScomplementingsites
P61 AnAcoAmi_up GAG AGA GGT GGT GGC ACC control A.nidulans acoA
P62 AfAcoA_mi_rev CGT CCTTGT CCT TCAGCT TG control A.fumigatus acoA
P63 pAco2_f CTA AGA GCA ATA AGC AAG AGA TTC control S. cerevisiae ACO2 promoter
P64 AfAcoA2_Not_r GCG GCC GCT CAC TGG TGT GCC CGC TTG control A.fumigatus acoB
Complementationof aco1/aco2deletion mutant withS. cerevisiae ACO1 and ACO2 
P65 comp_Aco1_f GAT ATT GTC CCA GGT GGT ATC amplification of ACO1 with promoter fragment 
P66 comp_Aco1_r GGA AAA CTT CGC GGG ATT TG amplification of ACO1 with promoter fragment 
P67 comp_Aco2_f GTC GCT ATT GAG TGT TTT GTG amplification of ACO2 with promoter fragment 
P68 comp_Aco2_r CCT CCT TCA TCC GTA TCA TC amplification of ACO2 with promoter fragment 
P69 nes_comp1_f GAA GCA GTA CCA TTC AAG CTG amplification of ACO1 with promoter fragment 
P70 nes_comp1_r GAT CTA AAA AGC CAA ATT ACA AG amplification of ACO1 with promoter fragment 
P71 nes_comp2_f GAT AAT TGT TGG GAT TCC GTT G amplification of ACO2 with promoter fragment P72 nes_comp2_r GTC GTC GCC AAC CAG ATA CAG amplification of ACO2 with promoter fragment 
P73 Aco1-probe-f GTC TTC TGT ACA CCG TAC C southern blot probe S.cerevisiae ACO1 gene 
P74 Aco1-probe-r CTA CAT TAT CAA TCCTTG CAC southern blot probe S.cerevisiae ACO1 gene 
Site directedmutationof S. cerevisiaeACO1 and ACO2 
P75 ScAco1MutR_r CTA AAT GAC CTt TGT ATT TCA ACC ATG amplification N-terminal fragment ACO1 
P76 ScAco1MutR_f CAT GGT TGA AAT ACA aAG GTC ATT TAG amplification C-terminal fragment ACO1 
P77 ScAco2MutK_r GAT GGC CTc TAT ATT TCA ACC AG amplification N-terminal fragment ACO2 
P78 ScAco2MutK_f CTG GTT GAA ATA TAgAGG CCA TC amplification C-terminal fragment ACO2 
qRT-PCR oligonucleotides 
P79 RTAcoA_f CAG GGT ATG CTT CCT CTC AC qRT-PCR A. fumigatus acoA
P80 RTAcoA_r GTC GAA GGG AGC GCT G qRT-PCR A. fumigatus acoA
P81 RTAcoB_f CTG AAG AAG CAG GGT GTT GTC qRT-PCR A. fumigatus acoB
P82 RTAcoB_r CTC TTC TTG GTG ACC TGC AG qRT-PCR A. fumigatus acoB
P83 RT_AcoC_f CCT TCGCCT TCATCT TTCAAC qRT-PCRA. fumigatus acoC
P84 RT_AcoC_r CAA ACC TGA GCC CCT CAA TG qRT-PCR A. fumigatus acoC
P85 RT_LysF_f CAG CCG CAA TGC CGT CAA C qRT-PCR A. fumigatus lysF
P86 RT_LysF_r GAC AGT GAC CTG GGA AGT G qRT-PCR A. fumigatus lysFP87 RT_Tub_f GAT TCC CAA CAA CAT CCA GAC qRT-PCR A. fumigatus -tub 
P88 RT_Tub_r GAA AGC CTT GCG ACG GAA C qRT-PCR A. fumigatus -tub 
P89 RT_Aco1_f CAA AGG TGT TCC AGA CAC TG qRT-PCR S. cerevisiae ACO1
P90 RT_Aco1_r GAG CGA AAG ACT TTG TGA TG qRT-PCR S. cerevisiae ACO1
P91 RT2_ScAco2_f CTT ATG ACC TTG ACGGAA CTG qRT-PCR S. cerevisiae ACO2
P92 RT2_ScAco2_r CTT GGT GAC AAA GCA GCA TG qRT-PCR S. cerevisiae ACO2
P93 RT_ScTub2_f CGT TGC AGC CTT CTT TAG AG qRT-PCR S. cerevisiae TUB2 
P94 RT_ScTub2_r CAT GTC CAA ACC TTG AGG AG qRT-PCR S. cerevisiae TUB2 
Replacement of theA.fumigatusacoApromoterbythe P. chrysogenum xylPpromoter
P95 AfAcoAupHind_f AAG CTTGGT ATG GGC GAC CAG G amplification A. fumigatus acoA5’ upstreamregion
P96 AfAcoAupHigu_r CCA GGG CGG CCG CAA CTG GAC AAT GCT AGG AC amplification A. fumigatus acoA5’ upstreamregion
P97 XylP_Higu_r CTT GTG GAG ATC ATG TTG GTT CTT CGA GTC G amplification P. chrysogenum xylPpromoter
P98 XylP_HigNot_f CCA GAA GCG GCC GCCTGGTCATTATACCGT TG amplification P. chrysogenum xylPpromoter
P99 HiguAcoAAf_f GAA CCA ACA TGA TCT CCA CAA GGC TTG C amplification A. fumigatus acoAfragment 
P100AfAcoA_Hind_r GTA AGC TTG ACA CCA ATC ACC amplification A. fumigatus acoAfragment 
P101 ContXylP_f CAG CTG GAA CTG TGT AAT AGG internal controlprimer in the P. chrysogenumxylPpromoter 
P102 AfAcoA_mi_r CAC CCT TGA CAG TGA GAA G control primer within the A.fumigatus acoAcodingregion TableS4:Accession numbers of protein sequencesused forphylogeneticanalysis. 
 
SpeciesProteinAccession number
Aconitase 
Aspergillus clavatusNRRL1 AcoA XP_001268345.1
Aspergillus clavatusNRRL1 AcoB XP_001269477.1
Aspergillus fumigatusAf293 AcoA XP_751171.1
Aspergillus fumigatusAf293 AcoB XP_750430.1
Aspergillus nidulansFGSC A4 AcoA XP_663129.1
Aspergillus nidulansFGSC A4 AcoB XP_661498.1
Azotobacter vinelandiiDJ Aco YP_002799186.1
Bacillus subtilissubsp. subtilisstr. 168 Aco NP_389683
Bos taurus Aco NP_776402.1
Candida albicans SC5314 Aco1 CAWG_02112.1
Candida albicans SC5314 Aco2 CAWG_01900.1
Coprinopsis cinerea okayama 7#130Aco1 XP_001834931.2
Coprinopsis cinerea okayama 7#130Aco2 XP_002912138.1
Cryptococcus neoformans var. neoformansJEC21 Aco1 XP_570245.1
Cryptococcus neoformans var. neoformansJEC21 Aco2 XP_568476.1
Escherichia coli 536 AcnA YP_669241.1
Fusarium graminearum(Gibberella zeae PH-1) AcoA XP_388129.1
Fusarium graminearum(Gibberella zeae PH-1) AcoB XP_390374.1
Homo sapiens Aco AAB38416.1
Kluyveromyces lactisNRRL Y-1140 Aco1 XP_452974.1
Kluyveromyces lactisNRRL Y-1140 Aco2 XP_452349.1
Mycobacterium tuberculosisH37Rv Aco NP_215991.1
Neurospora crassa OR74A AcoA XP_959787.1
Neurospora crassa OR74A AcoB XP_961070.1
Pseudomonas aeruginosa2192 Aco YP_002441350.1
Pyrococcus furiosus DSM 3638 Aco NP_577930.1
Saccharomyces cerevisiae Aco1 NP_013407.1
Saccharomyces cerevisiae Aco2 NP_012335.1
Scheffersomyces stipitis CBS 6054 Aco1 XP_001386080
Scheffersomyces stipitis CBS 6054 Aco2 XP_001385589.2
Staphylococcus aureus subsp. aureus Mu3 Aco YP_001441928.1
Sus scrofa Aco2 Aco NP_999119.1
Thermus thermophilus HB27 Aco YP_004349.1
Ustilago maydis 521 Aco1 XP_759046.1
Ustilago maydis 521 Aco2 XP_758838.1
Homoaconitase
Aspergillus clavatusNRRL1 Lys XP_001274165.1
Candida albicans SC5314 Lys XP_717250.1
Coprinopsis cinerea okayama 7#130Lys XP_002911394.1
Cryptococcus neoformans var. neoformansJEC21 Lys XP_567622.1
Fusarium graminearum(Gibberella zeae PH-1) Lys XP_391125.1
Neurospora crassa OR74A Lys XP_958836.1
Pyrococcus horikoshii OT3 LysL+S NP_143565.1+NP_143564.1 
Scheffersomyces stipitis CBS 6054 Lys XP_001383888.2Thermus thermophilus HB27 LysL+S BAA74762+YP_005515.1
Ustilago maydis 521 Lys XP_760939.1
Saccharomyces cerevisiae Lys4 NP_010520.1
Aspergillus fumigatusAf293 LysF XP_753748.1
Aspergillus nidulansFGSC A4 LysF XP_664125.1
Kluyveromyces lactisNRRL Y-140 LysF XP_452878.1
Methanocaldococcus jannaschii LysL+S NP_247997.1+NP_248267.1 
3-Isopropylmalate dehydratase
Aspergillus fumigatusAf293 Iso XP_755459.1
Aspergillus nidulansFGSC A4 Iso XP_663490.1
Cryptococcus neoformans var. neoformansJEC21 Iso XP_566619.1
Fusarium graminearum(Gibberella zeae PH-1) Iso XP_389765.1
Neurospora crassa OR74A Iso XP_957462.1
Saccharomyces cerevisiae(strain: S288C) Iso NP_011506.1
Ustilago maydis 521 Iso XP_762157.1
  
Detailed description of cloning procedures and strain constructions 
 
Generation ofA. fumigatushomoisocitratedehydrogenase and aconitaseB deletion
mutants
For deletion of the homoisocitrate dehydrogenase codingregion, flankingupstream and 
downstream regions wereamplified from genomic DNA of A. fumigatus CBS144.89 using 
oligonucleotides P21 +P22 and P23 +P24, respectively. Similarly, for deletion of aconitase 
Boligonucleotides P25 + P26 and P27 + P28 were used for amplification of upstream and 
downstream flanking regions. Oligonucleotides P22, P24 and P25, P27, respectively, 
contained overlappingsequences includinga NotIrestriction sitethat allowed annealingof 
respective related fragments and elongation byBioTaq red polymerase (Bioline GmbH, 
Luckenwalde, Germany). After four cycles the flankingoligonucleotides (P21 and P23 for
lysB, P26 and P28 for acoB) wereadded and amplification was continued byadditional 30 
PCR cycles. The resultingPCR products were cloned into thepCRII-vector (Invitrogen 
GmbH, Karlsruhe, Germany), excised with HindIII (lysB) or BamHI(acoB) and cloned into a 
previouslyHindIIIor BamHIrestricted and dephosphorylated pUC18 vector (MBIFermentas, 
St. Leon-Rot, Germany). The resultingplasmids UpDohcdA_puc and UpDoacoB_puc were 
linearisedbyNotIrestriction and the hygromycin Bresistancecassette hph (Fleck &Brock, 
2010) was introduced resultingin plasmids hcdA/hph and acoB/hph. The deletion cassette 
was excised byHindIIIor BamHIrestriction, gel purified, and used for transformation of the 
A. fumigatus strain akuBKU80. Transformation of protoplasts was performed as previously
described (Weidneret al., 1998) and transformants were selected on AMM-glucose medium
supplemented with 0.6 M KCl, 5 mM lysine and 240 µgml-1 hygromycin B. Transformants 
were checked for lysine auxotrophyand gene deletion was confirmed bySouthern analysis 
(Southern, 1975). For the lysBdeletion EcoRV restricted genomic DNA was blotted on a 
nylon membraneand hybridisedwith adigoxigenin-labelled probe directed against the
upstream region of the lysBgene. Deletion of acoBwas verified from SalI restricted genomic
DNA and detection usinga probe directed against the acoBdownstream region. The probes 
were generated byPCR with oligonucleotides P21 + P22 and P27 + P28. Bands were 
visualisedusingthechemiluminescencesubstrateCDP-Starasrecommended bythe 
manufacturer (RocheDiagnostics GmbH, Mannheim, Germany). 
 
Complementation ofS. cerevisiae lys12 mutant with theA. fumigatus lysB gene 
To investigate the function of A. fumigatus homoisocitratedehydrogenaselysBgene, a 
complementation approach of a S. cerevisiae lys12 mutant was used. The lysBgene was 
amplified with Phusionpolymerasefrom A. fumigatus cDNA using sequence specific
oligonucleotides P29 and P30. Since the lysBgenefrom A. fumigatus lacked a mitochondrial 
import sequence, oligonucleotide P29 contained an in frame sequence codingfor the mitochondrial import sequence from S. cerevisiaeLys12p. The resultingPCR fragment was 
cloned into pJET1.2, excised with SacIand NotIand cloned into a previouslyrestricted 
pYES2 vector (Invitrogen GmbH) for gene expression under control of the GAL1 promoter. 
As acomplementation control, theLYS12gene was amplified from genomic DNA of S. 
cerevisiaestrain CLIB334 usingoligonucleotides P31 and P32. The fragment was subcloned 
into pJET1.2, excised with BamHIand NotIand subcloned into the pYES2 vector. Constructs 
weretransferred to theS. cerevisiae lys12mutant Y01485 byheat shock transformation 
(Yeast Protocols Handbook (March 2001) and transformants wereselected on the basis of 
uracil prototrophy. Several independent transformants werecheckedforcomplementation of
the lysine auxotrophic phenotype on galactose containingagar plates.  
 
Generation of a S. cerevisiae aco1/aco2doubledeletion mutant
To generate an aco1/aco2 double deletion mutant, the aco1mutant Y05212 was selected as 
parental strain. As auxotrophic marker for transformation the URA3 gene was used. The 
URA3 gene was amplified from pYES2 with oligonucleotides P33 and P34 that contained 
flankingregions of the ACO2upstream and downstream locus. The PCR fragment was used 
for heat-shock transformation of strain Y05212 and transformants wereselected on the basis 
of uracil prototrophy. Genomic DNA was isolated from independent transformants and 
checked bySouthern blot analysis. The digoxygenin labelled probe directed against the 5’ 
upstream region of ACO2was amplified with GoTaq polymerase (Promega GmbH, 
Mannheim, Germany)usingoligonucleotides P35 and P36. Southern blots were hybridised 
and developed asrecommended bythemanufacturerofthechemiluminescent dyeCDPstar
(Roche Diagnostics GmbH). 
 
In locus replacement of the A. fumigatus acoApromoter by the xylPpromoter from P. 
chrysogenum 
To exchangethe native A. fumigatus acoApromoter with the xyloseinducible xylPpromoter 
from P. chrysogenumthe followingPCR fragments were generated: (i) A 642 bp fragment of 
the acoA5’upstream region (position 1497 – 855 relative to the ATG start codon) was 
amplified from genomic DNA of A. fumigatus strain CBS144.89 with oligonucleotides P95 
and P96. The resultingfragment contained a 5’ HindIIIrestriction site and a 3’ NotI 
restriction sitefollowed byanoverlapto the5’region oftheP. chrysogenum xylP promoter. 
(ii) A 1162 bp xylP promoter fragment (includingthe ATG start codon) was amplified from 
genomic DNA of P. chrysogenum strain 844 (DSMZ Braunschweig, Germany) with 
oligonucleotides P97 and P98. The resulting fragment contained a 5’ NotIrestriction site
followed byanoverlap to theacoAupstream fragment. At its 3’ end thefragment was 
complementaryto the 5’ codingregion of the acoAgene. (iii) The first 1161 bp of the acoA 
codingregion wereamplified witholigonucleotides P99 and P100 from A. fumigatus genomic
DNA. The 5’ oligonucleotide contained an overlap to the 3’ end ofthe xylP promoter. The 5’ 
oligonucleotide included a natural HindIIIrestriction siteoftheacoA gene. The xylP promoter was fused byPCR with the acoAcodingregion usingoligonucleotides P98 and
P100 resultingin fragment pxylP:acoAcode. Subsequently, this fragment was fused byPCR 
with theacoAupstream region usingoligonucleotides P95 andP100 resultingin 
acoAup:pxylP:acoAcode. This PCR fragment was cloned into the pJET1.2 cloningvector, 
excised byHindIIIrestriction and subcloned into the HindIIIrestricted pUC19 vector. The 
NotIrestriction site introduced between the fusion of acoAupand pxylP was usedto linearise
theplasmid and theNotIrestricted ptrAcassette from plasmid ptrA(Not)-pJet (Fleck &Brock, 
2010) was introduced resultingin fragment acoAup:ptrA:pxylP:acoAcode. This fragment was 
released byHindIIIrestriction from the pUC19 vector, gel purified and used for 
transformation oftheA. fumigatus akuBstrain. Transformants were regenerated on 
osmoticallystabilised xylose containingminimal medium with 0.1 µg/ml pyrithiamine. After 
several rounds of purification genomic DNA was isolated and used for PCR and Southern blot 
analysis. PCR analyses were performed with oligonucleotides P99 and P102 to confirm an 
intact acoAgene and oligonucleotides P101 and P102 to confirm the xylP promoter exchange
at the acoAlocus. For Southern analyses a digoxygenin-labelled probe was generated with 
oligonucleotides P99 and P100 amplifyingthe 5’ codingregion of the acoAgene. For 
fragment sizeanalyses XhoIand EcoRIdigests were madefrom genomic DNA of the parental 
strain and transformants. 
 
Generation of the 2 µm plasmid pYES_HIS3
To complement theS. cerevisiae aco1/aco2 doubledeletion mutant with aconitases from 
Aspergilli, a2 µm plasmid with theHIS3 gene as auxotrophic marker was required. 
Therefore, a replacement of URA3 from pYES2 with S. cerevisiaeHIS3 was performed. HIS3 
was amplified from genomic DNA of strain CLIB334 usingoligonucleotides P37 and P38 
that contained flankingregions ofthe URA3 genein the pYES2 vector. A transformation of 
strain Y00000 was performed byusinga mixtureof the pYES2 vector with the PCR product 
containingthe entire HIS3gene. Transformants were selected byhistidine prototrophy. 
Plasmids werereisolated from transformants, amplified in E. coliDH5and checked by
restriction analysis and re-transformation of various histidine auxotrophic yeast strains. The 
resultingvectorwas named pYES_HIS3. 
 
Complementation oftheS. cerevisiae aco1/aco2 doubledeletion mutantwith Aspergillus
aconitase genes 
Forcomplementation oftheaco1/aco2 double deletion mutant with A. fumigatusaconitases 
theaconitase acoAwas amplified from cDNA and acoBfrom gDNA usingoligonucleotides 
P39 +P40 and P41 +P42, respectively. Duringamplification the original mitochondrial 
import sequences of acoA and acoBwas replaced bythe mitochondrial import sequence from 
S. cerevisiae ACO1 that was encoded on oligonucleotides P39 and P41. PCR products were 
cloned into pJET1.2, excised with BamHIand NotIand subcloned in the previouslyrestricted pYES_HIS3 vector. Subsequently, the GAL1 promoterin theresultingplasmids 
comp_AcoA_pYES_HIS3 and comp_AcoB_pYES_HIS3 was replaced with the S. cerevisiae
ACO1 promoter. Approximately800 bp of the ACO1 promoter region were amplified with 
oligonucleotides P45 and P46 that contained flankingregions of the pYES2 vector and the 
mitochondrial import sequence of ACO1, respectively. The PCR product was mixed with the
respective BamHIrestricted plasmids comp_AcoA_pYES_HIS3 or comp_AcoB_pYES_HIS3 
and used for transformation of the S. cerevisiaeaco1/aco2double deletion mutant. Plasmids
werereisolatedfrom resultingstrains pACO1:AfacoApYES_HIS3 and pACO1:AfacoB
pYES_HIS3, amplified in E. coliand checked byrestriction analyses. For expressingboth A.
fumigatus aconitases under control of the ACO2promoter and the A. nidulans aconitases 
under control ofthe ACO1 promoterthe strategyforplasmid construction was simplified. 
PCR products were generated that contained the respective promoterwith overlap to the 
region upstream of the GAL1 promoter in pYES_HIS3 and overlap to the desired aconitase. 
Additionally, the aconitase of interest was PCR amplified witholigonucleotides overlapping
to thedesired promoterand to themultiplecloningsiteofpYES_HIS3. Foreachplasmid 
construction the two correspondingPCR products weremixed with BamHIand EcoRI
restricted pYES_HIS3 and used for transformation of the aco1/aco2double deletion mutant. 
The followingpairs of PCR products were generated: construction of pACO2:AfacoA 
pYES_HIS3 = P47 + P48 and P49 + P50;construction of pACO2:AfacoBpYES_HIS3 = P47 
+ P51 and P52 + P53; construction of pACO1:AnacoApYES_HIS3 = P54 + P55 and P57 + 
P58; construction of pACO1:AnacoBpYES_HIS3 = P54 + P56 and P59 + P60. Promoter-
genefusions wereconfirmed byPCR with oligonucleotides P62 and P63 for pACO2:AfacoA 
pYES_HIS3, P62 and P64 for pACO2:AfacoB pYES_HIS3, P46 and P61 for pACO1:AnacoA 
pYES_HIS3 and P46 and P60 for pACO1:AnacoB pYES_HIS3. 
 
Complementation ofaco1/aco2deletion mutant with S. cerevisiae ACO1 and ACO2 
For complementation of the double deletion mutant with S. cerevisiaeACO1and ACO2 in the 
original genomic locus, both genes wereamplified usingthe sequence specific 
oligonucleotides P65 + P66 and P67 + P68, respectively. The respective PCR fragments were 
used as templates for nested PCR with the oligonucleotides P69 + P70 and P71 + P72,
respectively. The fragments with specific overlappingregions weredirectlyused for 
transformation of theaco1/aco2deletion mutant. Transformants were selected on the basis of 
lysine prototrophy.Complementation was confirmed byPCR and Southern Blot analysis. 
Genomic DNA was restricted with BglII(ACO1) or EcoRI(ACO2) and fragments were 
detected bysequence specific probes. The ACO2upstream probe was generated as already
described. A probe directed against the ACO1 downstream region was amplified byusing 
oligonucleotides P73 + P74. 
 
 
  
Supplementary references 
 
Brachmann, C. B., A. Davies, G. J.Cost,E. Caputo, J. Li, P. Hieter &J.D. Boeke, (1998) 
Designer deletion strains derived from Saccharomyces cerevisiae S288C: a useful set 
of strains and plasmids for PCR-mediated genedisruption and other applications. 
Yeast 14: 115-132.
daSilvaFerreira, M. E., M. R. Kress, M. Savoldi, M. H. Goldman, A. Härtl, T. Heinekamp, 
A. A. Brakhage &G. H. Goldman, (2006) The akuB(KU80)mutant deficient for
nonhomologous end joiningis a powerful tool for analyzingpathogenicityin 
Aspergillus fumigatus. Eukaryot Cell5: 207-211. 
Fleck, C. B. &M. Brock, (2010) Aspergillus fumigatus catalytic glucokinase and hexokinase: 
expression analysis and importance for germination, growth, and conidiation. 
Eukaryot Cell9: 1120-1135. 
Schöbel, F., I. D. Jacobsen &M. Brock, (2010) Evaluation of lysine biosynthesis as an 
antifungal drugtarget: biochemical characterization of Aspergillusfumigatus 
homocitrate synthase and virulence studies. Eukaryot Cell9: 878-893. 
Southern, E. M., (1975) Detection of specific sequences amongDNA fragments separated by
gel electrophoresis. J Mol Biol 98: 503-517. 
Weidner, G., C. d'Enfert, A. Koch, P. C. Mol & A. A. Brakhage, (1998) Development of a 
homologous transformation system for the human pathogenic fungus Aspergillus
fumigatus based on the pyrG gene encodingorotidine 5'-monophosphate 
decarboxylase. Curr Genet 33: 378-385. 
 
 
